# Supplementary material for: FGF23 directly inhibits osteoprogenitor differentiation in Dmp1-knockout mice
Source: JCI Insight. 2023 Dec 22;8(24):e156850. doi: 10.1172/jci.insight.156850 (PMC10807721; doi:10.1172/jci.insight.156850)
Supplement: Supporting data values [file jciinsight-8-156850-s071.xlsx]

## Sheet: Figure 1
		A. cFGF23 (pg/mL)	B. iFGF23 (pg/mL)	C. i/c FGF23	D. PTH (pg/mL)	E. 1,25(OH)2D (pg/mL)	F. serum Ca2+ (mg/dL)	G. serum phosphate (mg/dL)	H. FePi (%)	I. Body weight (g)	J. Tail length (mm)	K. Femur length left (mm)
NP-WT	Mean	238.895	123.574	0.506467	162.639	99.1564	9.48267	7.95536	3.22243	22.5482	84.3183	15.2671
	SEM	23.0769	18.6668	0.0415489	18.3246	15.1551	0.244731	0.537207	0.56288	0.676294	0.940671	0.266804
	N	7	7	7	6	5	6	7	6	9	6	7
HP-WT	Mean	1369.51	1253.97	0.901	1458.96	93.4245	8.53	5.2043	9.88609	19.7214	83.6733	14.8122
	SEM	323.989	320.005	0.0238789	306.763	26.1459	0.401029	0.32712	1.32549	0.883585	0.975728	0.239483
	N	5	5	5	5	5	5	5	5	9	9	9
NP-Dmp1KO	Mean	3192.21	2451.96	0.795025	743.48	308.658	9.10281	5.7545	5.87947	17.6884	57.018	10.6557
	SEM	218.369	265.839	0.100671	149.17	38.783	0.179311	0.465499	0.610471	0.639396	2.09374	0.328328
	N	6	6	6	8	7	8	7	7	8	5	7
HP-Dmp1KO	Mean	13765.9	10054	0.764	1391.94	261.411	9.56414	6.15517	10.248	17.8411	57.7657	10.5286
	SEM	2371.15	1325.6	0.0549345	287.762	54.3967	0.41354	0.391872	1.51512	0.772317	1.56901	0.258811
	N	6	6	6	6	5	7	6	6	7	7	7
	One-way ANOVA p-value	2.97542e-07	6.2523e-09	0.00164745	0.000922365	0.000773108	0.150611	0.00216888	0.000265499	0.000208462	2.16493e-14	9.80327e-14
							NS
	t-test p-value
	HP-WT vs. NP-WT	0.00185233	0.00168778	2.43756e-05	0.00117031	0.854294	0.0642808	0.00280061	0.00080107	0.0218193	0.658375	0.226212
	NP-Dmp1KO vs. NP-WT	1.50748e-08	1.23103e-06	0.0171719	0.00606345	0.0014519	0.223171	0.00925554	0.00911108	0.000111028	4.88844e-07	1.40067e-07
	HP-Dmp1KO vs. NP-WT	6.63415e-05	5.45723e-06	0.00293206	0.00165439	0.020721	0.874174	0.023663	0.001451	0.000420696	2.5602e-08	2.45827e-08
	NP-Dmp1KO vs. HP-WT	0.000965116	0.0173916	0.374282	0.0382536	0.00184857	0.1649	0.396291	0.0125437	0.0884624	1.59845e-08	5.1568e-08
	HP-Dmp1KO vs. HP-WT	0.00112058	0.000231528	0.0624385	0.877259	0.0238008	0.113963	0.10314	0.864321	0.14377	6.83286e-10	8.67532e-09
	HP-Dmp1KO vs. NP-Dmp1KO	0.00125349	0.000220598	0.792255	0.0523091	0.482456	0.303087	0.532067	0.0162918	0.880206	0.776155	0.766246
	t-test significance code
	HP-WT vs. NP-WT	a	a	a	a	NS	NS	a	a	a	NS	NS
	NP-Dmp1KO vs. NP-WT	a	a	a	a	a	NS	a	a	a	a	a
	HP-Dmp1KO vs. NP-WT	a	a	a	a	a	NS	a	a	a	a	a
	NP-Dmp1KO vs. HP-WT	b	b	NS	b	b	NS	NS	b	NS	b	b
	HP-Dmp1KO vs. HP-WT	b	b	NS	NS	b	NS	NS	NS	NS	b	b
	HP-Dmp1KO vs. NP-Dmp1KO	c	c	NS	NS	NS	NS	NS	c	NS	NS	NS
	Holm-Bonferroni adjusted p-value
	HP-WT vs. NP-WT	0.00185233	0.00337557	0.000146254	0.00702187	0.964912	0.385685	0.0168037	0.00480642	0.0872771	1.31675	0.452423
	NP-Dmp1KO vs. NP-WT	9.04489e-08	7.38617e-06	0.0686876	0.0242538	0.00871142	0.669512	0.0462777	0.0364443	0.000666169	1.46653e-06	4.20202e-07
	HP-Dmp1KO vs. NP-WT	0.000331707	2.72862e-05	0.0146603	0.00827193	0.0828839	0.874174	0.0946521	0.00725501	0.00210348	1.02408e-07	1.22914e-07
	NP-Dmp1KO vs. HP-WT	0.00386046	0.0173916	0.748563	0.114761	0.00924287	0.659599	0.792583	0.0376311	0.265387	7.99224e-08	2.06272e-07
	HP-Dmp1KO vs. HP-WT	0.00336174	0.000694585	0.187316	0.877259	0.0828839	0.569815	0.309421	0.864321	0.28754	4.09972e-09	5.20519e-08
	HP-Dmp1KO vs. NP-Dmp1KO	0.00250699	0.000882392	0.792255	0.114761	0.964912	0.669512	0.792583	0.0325835	0.880206	1.31675	0.766246
	Holm-Bonferroni significance code
	HP-WT vs. NP-WT	a	a	a	a	NS	NS	a	a	NS	NS	NS
	NP-Dmp1KO vs. NP-WT	a	a	NS	a	a	NS	a	a	a	a	a
	HP-Dmp1KO vs. NP-WT	a	a	a	a	NS	NS	NS	a	a	a	a
	NP-Dmp1KO vs. HP-WT	b	b	NS	NS	b	NS	NS	b	NS	b	b
	HP-Dmp1KO vs. HP-WT	b	b	NS	NS	NS	NS	NS	NS	NS	b	b
	HP-Dmp1KO vs. NP-Dmp1KO	c	c	NS	NS	NS	NS	NS	c	NS	NS	NS

## Sheet: Figure 2
		A. cFGF23 (pg/mL)	B. iFGF23 (pg/mL)	C. i/c FGF23	D. PTH (pg/mL)	E. 1,25(OH)2D (pg/mL)	F. serum Ca2+ (mg/dL)	G. serum phosphate (mg/dL)	H. FePi (%)	I. Kidney Napi2a mRNA (n-fold)	J. Kidney Cyp27b1 mRNA (n-fold)	K. Kidney Cyp24a1 mRNA (n-fold)
WT	Mean	271.926	101.531	0.373874	237.267	105.823	9.3919	8.131	5.86853	1	1	1
	SEM	16.6135	7.08596	0.0157291	46.6501	17.8636	0.370709	0.48205	0.626409	0.1117	0.358796	0.378685
	N	6	6	6	6	5	5	6	6	5	5	5
Fgf23cKO	Mean	178.219	61.9118	0.347654	171.602	95.7485	8.5548	11.7849	6.0879	0.852741	0.65206	0.806504
	SEM	15.4538	6.11311	0.017849	48.8682	12.931	0.728532	0.845068	0.716684	0.0574303	0.129507	0.273191
	N	5	5	5	5	5	5	5	5	5	5	5
Dmp1KO	Mean	3066.68	1748.68	0.589402	943.434	292.605	9.067	5.49636	12.76	0.348248	7.8848	2.08884
	SEM	678.486	357.485	0.0638405	214.818	16.6719	0.169662	0.620631	1.91492	0.0863987	1.60298	0.920911
	N	7	7	7	5	5	5	7	6	3	3	3
Dmp1KO/Fgf23cKO	Mean	718.754	428.589	0.600422	496.822	168.258	9.1075	7.7817	7.83916	0.825235	3.19298	1.94142
	SEM	79.2602	43.4637	0.0190659	110.238	11.3183	0.320996	1.13853	1.01267	0.114175	0.683199	0.745791
	N	5	5	5	5	5	5	5	5	5	5	5
	One-way ANOVA p-value	0.000144604	4.08353e-05	0.000311505	0.00123515	2.09636e-07	0.620067	0.00015328	0.00241042	0.00655407	2.64818e-05	0.33385
							NS					NS
	t-test p-value
	Fgf23cKO vs. WT	0.00282936	0.00254184	0.297392	0.358534	0.659922	0.335769	0.00347568	0.111793	0.274745	0.388354	0.689477
	Dmp1KO vs. WT	0.003004	0.00139407	0.011241	0.0065218	6.05046e-05	0.448495	0.0075395	0.0065424	0.00688474	0.00159616	0.243002
	Dmp1KO/Fgf23cKO vs.WT	0.000190676	1.86161e-05	6.76113e-06	0.0457988	0.018359	0.5779	0.769717	0.119855	0.305738	0.0217512	0.292997
	Dmp1KO vs. Fgf23cKO	0.0052925	0.00281225	0.0112799	0.0080383	1.42083e-05	0.512857	0.000107819	0.0146198	0.00225538	0.000874951	0.144635
	Dmp1KO/Fgf23cKO vs. Fgf23cKO	0.0001537	3.19283e-05	1.08296e-05	0.0271984	0.00291806	0.507183	0.0223776	0.195757	0.834983	0.0064562	0.190891
	Dmp1KO/Fgf23cKO vs. Dmp1KO	0.0165419	0.011912	0.890754	0.101524	0.000267833	0.91393	0.0863188	0.0616232	0.0275315	0.0194892	0.906269
	t-test significance code
	Fgf23cKO vs. WT	a	a	NS	NS	NS	NS	a	NS	NS	NS	NS
	Dmp1KO vs. WT	a	a	a	a	a	NS	a	a	a	a	NS
	Dmp1KO/Fgf23cKO vs.WT	a	a	a	a	a	NS	NS	NS	NS	a	NS
	Dmp1KO vs. Fgf23cKO	b	b	b	b	b	NS	b	b	b	b	NS
	Dmp1KO/Fgf23cKO vs. Fgf23cKO	b	b	b	b	b	NS	b	NS	NS	b	NS
	Dmp1KO/Fgf23cKO vs. Dmp1KO	c	c	NS	NS	c	NS	NS	NS	c	c	NS
	Holm-Bonferroni adjusted p-value
	Fgf23cKO vs. WT	0.0113174	0.00762551	0.594784	0.358534	0.659922	2.01461	0.0173784	0.335378	0.824235	0.388354	1.37895
	Dmp1KO vs. WT	0.009012	0.00557626	0.0449638	0.0391308	0.000302523	2.24247	0.030158	0.0392544	0.0344237	0.00798082	0.972006
	Dmp1KO/Fgf23cKO vs.WT	0.00095338	0.000111696	4.05668e-05	0.137396	0.0367179	2.24247	0.769717	0.335378	0.824235	0.0584675	0.972006
	Dmp1KO vs. Fgf23cKO	0.010585	0.0056245	0.0338397	0.0401915	8.52501e-05	2.24247	0.000646916	0.073099	0.0135323	0.00524971	0.867811
	Dmp1KO/Fgf23cKO vs. Fgf23cKO	0.000922199	0.000159642	5.41479e-05	0.108794	0.00875417	2.24247	0.0671328	0.335378	0.834983	0.0258248	0.954456
	Dmp1KO/Fgf23cKO vs. Dmp1KO	0.0165419	0.011912	0.890754	0.203048	0.00107133	2.24247	0.172638	0.246493	0.110126	0.0584675	1.37895
	Holm-Bonferroni significance code
	Fgf23cKO vs. WT	a	a	NS	NS	NS	NS	a	NS	NS	NS	NS
	Dmp1KO vs. WT	a	a	a	a	a	NS	a	a	a	a	NS
	Dmp1KO/Fgf23cKO vs.WT	a	a	a	NS	a	NS	NS	NS	NS	NS	NS
	Dmp1KO vs. Fgf23cKO	b	b	b	b	b	NS	b	NS	b	b	NS
	Dmp1KO/Fgf23cKO vs. Fgf23cKO	b	b	b	NS	b	NS	NS	NS	NS	b	NS
	Dmp1KO/Fgf23cKO vs. Dmp1KO	c	c	NS	NS	c	NS	NS	NS	NS	NS	NS

## Sheet: Figure 3
		B. Body weight (g)	C. Tail length (mm)	D. Femur length left (mm)
WT	Mean	22.3658	84.055	15.16
	SEM	0.501295	0.438283	0.263907
	N	6	6	6
Fgf23cKO	Mean	22.3626	81.024	14.672
	SEM	0.637165	2.08532	0.39117
	N	5	5	5
Dmp1KO	Mean	15.6174	55.974	9.882
	SEM	0.662129	2.06438	0.523578
	N	5	5	5
Dmp1KO/Fgf23cKO	Mean	20.045	70.8	13.134
	SEM	0.454193	1.31909	0.3314
	N	4	5	5
	One-way ANOVA p-value	6.63698e-07	1.23298e-09	7.45416e-08
	t-test p-value
	Fgf23cKO vs. WT	0.996858	0.153337	0.314439
	Dmp1KO vs. WT	1.6808e-05	1.43961e-07	5.46181e-06
	Dmp1KO/Fgf23cKO vs.WT	0.0123587	2.77143e-06	0.000910289
	Dmp1KO vs. Fgf23cKO	8.06775e-05	2.72794e-05	8.15696e-05
	Dmp1KO/Fgf23cKO vs. Fgf23cKO	0.0262134	0.00323795	0.0170736
	Dmp1KO/Fgf23cKO vs. Dmp1KO	0.00124231	0.00030529	0.00077556
	t-test significance code
	Fgf23cKO vs. WT	NS	NS	NS
	Dmp1KO vs. WT	a	a	a
	Dmp1KO/Fgf23cKO vs.WT	a	a	a
	Dmp1KO vs. Fgf23cKO	b	b	b
	Dmp1KO/Fgf23cKO vs. Fgf23cKO	b	b	b
	Dmp1KO/Fgf23cKO vs. Dmp1KO	c	c	c
	Holm-Bonferroni adjusted p-value
	Fgf23cKO vs. WT	0.996858	0.153337	0.314439
	Dmp1KO vs. WT	0.000100848	8.63765e-07	3.27709e-05
	Dmp1KO/Fgf23cKO vs.WT	0.037076	1.38571e-05	0.00273087
	Dmp1KO vs. Fgf23cKO	0.000403387	0.000109118	0.000407848
	Dmp1KO/Fgf23cKO vs. Fgf23cKO	0.0524268	0.0064759	0.0341472
	Dmp1KO/Fgf23cKO vs. Dmp1KO	0.00496924	0.000915871	0.00310224
	Holm-Bonferroni significance code
	Fgf23cKO vs. WT	NS	NS	NS
	Dmp1KO vs. WT	a	a	a
	Dmp1KO/Fgf23cKO vs.WT	a	a	a
	Dmp1KO vs. Fgf23cKO	b	b	b
	Dmp1KO/Fgf23cKO vs. Fgf23cKO	NS	b	b
	Dmp1KO/Fgf23cKO vs. Dmp1KO	c	c	c

## Sheet: Figure 4
		B. BV/TV (%)	C. Tb.N (mm-1)	D. Tb.Th (um)	E. Tb.Sp (um)	F. Conn-Dens (mm-3)	G. SMI	I. Mat.BMD (mg/cm3)	J. Ma.Ar (mm2)	K. CSA (mm2)	L. Ct.Ar (mm2)	M. Ct.Ar/CSA (%)	N. Ct.Th (um)	O. Ct.Po (%)
WT	Mean	17.338	5.42504	43.1167	171.4	272.794	1.61463	1142.76	2.58642	3.32031	0.798342	23.9767	168.7	7.37
	SEM	1.4598	0.141081	1.62633	5.18151	17.2941	0.173444	7.4662	0.129857	0.145122	0.0321267	0.719329	5.8228	0.37151
	N	5	5	6	5	5	6	5	6	6	5	5	5	5
Fgf23cKO	Mean	16.522	5.25645	44.75	174.067	247.703	1.58854	1170.46	2.42278	3.35153	0.92875	29.2634	187.3	6.205
	SEM	1.05529	0.137971	2.22602	4.9903	9.68859	0.117535	2.40001	0.212992	0.23479	0.033979	0.866172	3.64079	0.147643
	N	5	6	6	6	6	5	6	6	6	6	5	6	6
Dmp1KO	Mean	2.77667	1.77915	64.3	583.1	20.7223	2.45252	1068.27	4.13417	4.716	0.316528	7.1914	53.8667	66.94
	SEM	0.489964	0.147088	5.80086	47.4541	6.65144	0.19143	6.15615	0.355009	0.317147	0.0513446	1.09773	3.39879	3.86226
	N	6	6	5	6	6	6	6	6	5	6	6	6	6
Dmp1KO/Fgf23cKO	Mean	11.79	3.16686	55.82	297.067	90.276	1.49438	1054.22	3.74542	4.84583	0.703	18.0763	75.16	37.286
	SEM	1.52602	0.227129	2.37727	28.2227	16.8037	0.107121	5.1826	0.449299	0.404285	0.0187872	2.13287	2.61412	2.19545
	N	6	5	5	6	5	6	5	6	5	5	6	5	5
	One-way ANOVA p-value	2.0743e-07	4.84157e-12	0.000553484	8.29155e-09	3.1241e-11	0.000839892	1.06715e-11	0.00165776	0.000710428	4.2412e-09	1.3828e-08	1.9984e-15	4.07563e-13
	t-test p-value
	Fgf23cKO vs. WT	0.662576	0.418188	0.566692	0.720882	0.217722	0.907836	0.00406763	0.526639	0.912198	0.0225524	0.00155055	0.0203912	0.0122471
	Dmp1KO vs. WT	2.98315e-06	2.72375e-08	0.00405109	2.66304e-05	1.41974e-07	0.00881533	2.77083e-05	0.00216379	0.00213328	3.47258e-05	6.70973e-07	2.56486e-08	2.17056e-07
	Dmp1KO/Fgf23cKO vs.WT	0.0291337	2.94997e-05	0.00141073	0.0031908	6.48985e-05	0.568363	1.03097e-05	0.0326464	0.00404783	0.033553	0.0390864	4.61391e-07	9.02403e-07
	Dmp1KO vs. Fgf23cKO	5.27538e-07	9.1042e-09	0.00813994	6.39697e-06	3.01772e-09	0.00532169	2.60526e-08	0.00203191	0.00640473	1.67417e-06	9.5565e-08	1.21281e-10	2.23489e-08
	Dmp1KO/Fgf23cKO vs. Fgf23cKO	0.0372175	1.85734e-05	0.00799458	0.00158215	1.3882e-05	0.568307	4.57619e-09	0.0238982	0.00870517	0.000391546	0.00148197	1.78582e-09	7.88533e-08
	Dmp1KO/Fgf23cKO vs. Dmp1KO	0.000220337	0.000491867	0.213148	0.00041272	0.00257409	0.00140393	0.123068	0.512613	0.806891	0.000108445	0.00107857	0.000975024	0.000141072
	t-test significance code
	Fgf23cKO vs. WT	NS	NS	NS	NS	NS	NS	a	NS	NS	a	a	a	a
	Dmp1KO vs. WT	a	a	a	a	a	a	a	a	a	a	a	a	a
	Dmp1KO/Fgf23cKO vs.WT	a	a	a	a	a	NS	a	a	a	a	a	a	a
	Dmp1KO vs. Fgf23cKO	b	b	b	b	b	b	b	b	b	b	b	b	b
	Dmp1KO/Fgf23cKO vs. Fgf23cKO	b	b	b	b	b	NS	b	b	b	b	b	b	b
	Dmp1KO/Fgf23cKO vs. Dmp1KO	c	c	NS	c	c	c	NS	NS	NS	c	c	c	c
	Holm-Bonferroni adjusted p-value
	Fgf23cKO vs. WT	0.662576	0.418188	0.566692	0.720882	0.217722	1.70492	0.00813527	1.02523	1.61378	0.0451048	0.0031011	0.0203912	0.0122471
	Dmp1KO vs. WT	1.49157e-05	1.36188e-07	0.0202555	0.000133152	7.0987e-07	0.0352613	8.3125e-05	0.010819	0.0127997	0.000173629	3.35487e-06	1.02594e-07	8.68222e-07
	Dmp1KO/Fgf23cKO vs.WT	0.0874011	8.8499e-05	0.00846437	0.0063816	0.000194696	1.70492	4.12387e-05	0.0979391	0.0202391	0.033553	0.0390864	1.38417e-06	2.70721e-06
	Dmp1KO vs. Fgf23cKO	3.16523e-06	5.46252e-08	0.0244198	3.83818e-05	1.81063e-08	0.0266084	1.30263e-07	0.0121915	0.0256189	1.0045e-05	5.7339e-07	7.27687e-10	1.34093e-07
	Dmp1KO/Fgf23cKO vs. Fgf23cKO	0.0874011	7.42936e-05	0.0319783	0.00474645	5.55281e-05	1.70492	2.74572e-08	0.0955926	0.0261155	0.00117464	0.00444591	8.92908e-09	3.94267e-07
	Dmp1KO/Fgf23cKO vs. Dmp1KO	0.000881348	0.000983733	0.426296	0.00165088	0.00514818	0.00842361	0.123068	1.02523	1.61378	0.000433781	0.00431427	0.00195005	0.000282143
	Holm-Bonferroni significance code
	Fgf23cKO vs. WT	NS	NS	NS	NS	NS	NS	a	NS	NS	a	a	a	a
	Dmp1KO vs. WT	a	a	a	a	a	a	a	a	a	a	a	a	a
	Dmp1KO/Fgf23cKO vs.WT	NS	a	a	a	a	NS	a	NS	a	a	a	a	a
	Dmp1KO vs. Fgf23cKO	b	b	b	b	b	b	b	b	b	b	b	b	b
	Dmp1KO/Fgf23cKO vs. Fgf23cKO	NS	b	b	b	b	NS	b	NS	b	b	b	b	b
	Dmp1KO/Fgf23cKO vs. Dmp1KO	c	c	NS	c	c	c	NS	NS	NS	c	c	c	c

## Sheet: Figure 6
			A. D21 cDMP1 (pg/mL)	B. D21 cFGF23 (pg/mL)	D-left. D14 ALP/live cell (n-fold)	D-right. D21 ALP/live cell (n-fold)	F-left. D14 ARS/live cell (n-fold)	F-right. D21 ARS/live cell (n-fold)
3 mM bGP	WT	Mean	340.633	25.2653	1	0.749836	1	9.80696
		SEM	122.437	12.6619	0.119836	0.137366	0.119836	1.54888
		N	4	3	6	16	6	17
	Fgf23cKO	Mean	488.89	5.34765	1.5939	1.37393	2.45376	9.54322
		SEM	29.6903	2.46457	0.172615	0.214774	0.423494	1.27804
		N	4	4	5	19	6	18
	Dmp1KO	Mean	0	45.9295	0.189546	0.238782	0.603104	5.03321
		SEM		5.82055	0.041737	0.0595319	0.0893662	0.979496
		N	3	4	12	12	11	15
	Dmp1KO/Fgf23cKO	Mean	0	29.3622	0.697929	0.857109	0.818028	6.99649
		SEM		11.7224	0.0402879	0.197437	0.10097	2.33046
		N	4	4	12	6	12	6
7 mM bGP	WT	Mean	633.783	8.7304	4.52977	3.60442	11.1986	20.5996
		SEM	19.1019	1.39732	0.353872	0.494315	1.76301	2.71577
		N	4	4	4	17	6	16
	Fgf23cKO	Mean	688.595	9.02265	3.42431	5.46342	15.8277	21.1534
		SEM	42.1615	0.59967	0.303455	0.676271	1.89832	2.47093
		N	3	4	6	19	6	16
	Dmp1KO	Mean	0	97.7055	1.65834	2.35621	2.00863	6.32586
		SEM		14.9034	0.0805736	0.231668	0.0886597	1.03087
		N	4	3	12	11	11	14
	Dmp1KO/Fgf23cKO	Mean	0	13.6895	1.50716	3.26407	0.814399	12.0842
		SEM		4.74428	0.090102	0.220665	0.394622	1.10083
		N	4	4	8	6	8	6
10 mM bGP	WT	Mean	664.997	21.6482	4.98419	5.46924	24.6802	37.7569
		SEM	80.8798	0.925858	0.0861569	0.554423	2.57277	4.77535
		N	4	7	5	45	6	31
	Fgf23cKO	Mean	514.005	3.90845	5.37812	5.7457	32.3471	37.4233
		SEM	54.8265	0.67929	0.3273	1.12176	1.7106	4.21619
		N	3	4	6	24	6	17
	Dmp1KO	Mean	0	663.681	1.25913	1.35655	3.45269	11.5287
		SEM		31.3165	0.178016	0.147892	0.352531	1.88955
		N	17	8	13	12	12	17
	Dmp1KO/Fgf23cKO	Mean	0	26.8285	2.22856	5.40974	0.944546	14.1077
		SEM		3.2455	0.31074	0.494721	0.164406	0.956961
		N	8	9	7	9	8	15
		Factorial ANOVA p-value
		bGP concentration	0.000230171	0	0	4.78689e-09	0	4.30197e-10
		Genotype	0	0	0	0.000136536	0	7.4097e-09
		bGP concentration*Genotype	0.000128941	0	1.11022e-16	0.158413	0	0.00394959
		Bonferroni p-value
	3 mM bGP	Fgf23cKO vs. WT	0.626753	1	1	1	1	1
		Dmp1KO vs. WT	3.67552e-05	1	0.0745707	1	1	1
		Dmp1KO/Fgf23cKO vs.WT	7.10625e-06	1	1	1	1	1
		Dmp1KO vs. Fgf23cKO	4.75234e-09	1	2.77887e-05	1	1	1
		Dmp1KO/Fgf23cKO vs. Fgf23cKO	4.67163e-10	1	0.0490369	1	1	1
		Dmp1KO/Fgf23cKO vs. Dmp1KO	1	1	0.745341	1	1	1
	7 mM bGP	Fgf23cKO vs. WT	1	1	0.0401223	1	0.1086	1
		Dmp1KO vs. WT	7.32747e-14	0.158096	7.32747e-15	1	7.36319e-09	0.291433
		Dmp1KO/Fgf23cKO vs.WT	7.32747e-14	1	1.46549e-14	1	9.0462e-10	1
		Dmp1KO vs. Fgf23cKO	5.86198e-14	0.162898	7.95351e-09	0.370669	0	0.206614
		Dmp1KO/Fgf23cKO vs. Fgf23cKO	5.86198e-14	1	6.71204e-09	1	0	1
		Dmp1KO/Fgf23cKO vs. Dmp1KO	1	0.260903	1	1	1	1
	10 mM bGP	Fgf23cKO vs. WT	0.931322	1	1	1	4.11807e-05	1
		Dmp1KO vs. WT	0	0	0	0.00164531	0	7.81925e-08
		Dmp1KO/Fgf23cKO vs.WT	0	1	1.02585e-13	1	0	6.51342e-06
		Dmp1KO vs. Fgf23cKO	1.64135e-12	0	0	0.00231397	0	5.83487e-06
		Dmp1KO/Fgf23cKO vs. Fgf23cKO	2.31988e-11	1	0	1	0	0.000165553
		Dmp1KO/Fgf23cKO vs. Dmp1KO	1	0	0.00300256	0.129592	1	1
	WT	7mM vs. 3mM	0.000153331	1	0	0.372896	1.67676e-08	1
		10mM vs. 3mM	2.05088e-05	1	0	6.8165e-06	0	7.93984e-09
		10mM vs. 7mM	1	1	1	1	3.66374e-13	0.00382176
	Fgf23cKO	7mM vs. 3mM	0.0977208	1	9.08281e-07	0.00177477	5.20251e-13	0.883343
		10mM vs. 3mM	1	1	0	0.000161985	0	4.42424e-07
		10mM vs. 7mM	0.544424	1	3.20669e-08	1	0	0.0456731
	Dmp1KO	7mM vs. 3mM	1	1	4.26012e-09	1	1	1
		10mM vs. 3mM	1	0	2.07728e-05	1	0.456342	1
		10mM vs. 7mM	1	0	1	1	1	1
	Dmp1KO/Fgf23cKO	7mM vs. 3mM	1	1	0.0263662	1	1	1
		10mM vs. 3mM	1	1	1.50561e-07	0.235834	1	1
		10mM vs. 7mM	1	1	0.314482	1	1	1
		Bonferroni significance code
	3 mM bGP	Fgf23cKO vs. WT	NS	NS	NS	NS	NS	NS
		Dmp1KO vs. WT	a	NS	NS	NS	NS	NS
		Dmp1KO/Fgf23cKO vs.WT	a	NS	NS	NS	NS	NS
		Dmp1KO vs. Fgf23cKO	b	NS	b	NS	NS	NS
		Dmp1KO/Fgf23cKO vs. Fgf23cKO	b	NS	b	NS	NS	NS
		Dmp1KO/Fgf23cKO vs. Dmp1KO	NS	NS	NS	NS	NS	NS
	7 mM bGP	Fgf23cKO vs. WT	NS	NS	a	NS	NS	NS
		Dmp1KO vs. WT	a	NS	a	NS	a	NS
		Dmp1KO/Fgf23cKO vs.WT	a	NS	a	NS	a	NS
		Dmp1KO vs. Fgf23cKO	b	NS	b	NS	b	NS
		Dmp1KO/Fgf23cKO vs. Fgf23cKO	b	NS	b	NS	b	NS
		Dmp1KO/Fgf23cKO vs. Dmp1KO	NS	NS	NS	NS	NS	NS
	10 mM bGP	Fgf23cKO vs. WT	NS	NS	NS	NS	a	NS
		Dmp1KO vs. WT	a	a	a	a	a	a
		Dmp1KO/Fgf23cKO vs.WT	a	NS	a	NS	a	a
		Dmp1KO vs. Fgf23cKO	b	b	b	b	b	b
		Dmp1KO/Fgf23cKO vs. Fgf23cKO	b	NS	b	NS	b	b
		Dmp1KO/Fgf23cKO vs. Dmp1KO	NS	c	c	NS	NS	NS
	WT	7mM vs. 3mM	*	NS	*	NS	*	NS
		10mM vs. 3mM	*	NS	*	*	*	*
		10mM vs. 7mM	NS	NS	NS	NS	**	**
	Fgf23cKO	7mM vs. 3mM	NS	NS	*	*	*	NS
		10mM vs. 3mM	NS	NS	*	*	*	*
		10mM vs. 7mM	NS	NS	**	NS	**	**
	Dmp1KO	7mM vs. 3mM	NS	NS	*	NS	NS	NS
		10mM vs. 3mM	NS	*	*	NS	NS	NS
		10mM vs. 7mM	NS	**	NS	NS	NS	NS
	Dmp1KO/Fgf23cKO	7mM vs. 3mM	NS	NS	*	NS	NS	NS
		10mM vs. 3mM	NS	NS	*	NS	NS	NS
		10mM vs. 7mM	NS	NS	NS	NS	NS	NS

## Sheet: Figure 10
			A. Sp7 mRNA (n-fold)	B. Runx2 mRNA (n-fold)	C. Bglap mRNA (n-fold)					D. cDMP1 (pg/mL)	E. cFGF23 (pg/mL)	G. ALP/live cell (n-fold)	I. ARS/live cell (n-fold)
6h	Ctr	Mean	1	1	1		Isogenic	WT	Mean	373.729	28.0907	1	1
		SEM	0.0918535	0.127111	0.0821633				SEM	56.9331	2.16213	0.18425	0.188027
		N	5	5	6				N	5	5	6	6
	FGF23 - 25 ng/mL	Mean	0.758162	0.956245	0.982897			Fgf23cKO	Mean	389.492	22.9477	0.857182	1.1852
		SEM	0.14041	0.15287	0.190572				SEM	101.617	0.71091	0.0933383	0.0808406
		N	4	4	6				N	4	5	9	12
	FGF23 - 50 ng/mL	Mean	0.618397	1.02141	1.02181			Dmp1KO	Mean	0	423.687	0.111219	0.279582
		SEM	0.0842181	0.0928029	0.142709				SEM		91.6108	0.0234516	0.0565154
		N	5	5	5				N	9	9	7	9
48h	Ctr	Mean	1	1	1			Dmp1KO/Fgf23cKO	Mean	13.9244	36.6237	0.895307	0.45568
		SEM	0.114112	0.0877139	0.0837079				SEM	6.73488	5.04739	0.264245	0.108067
		N	6	5	6				N	5	5	5	5
	FGF23 - 25 ng/mL	Mean	0.42944	0.614952	0.715205		Fgf23TG	WT	Mean	116.336	2644.82	0.343638	0.695724
		SEM	0.0764538	0.0753356	0.0546387				SEM	19.3569	525.668	0.0538741	0.120793
		N	6	4	5				N	5	5	4	6
	FGF23 - 50 ng/mL	Mean	0.372585	0.349944	0.494902			Fgf23cKO	Mean	67.7938	3389.87	0.223033	0.668643
		SEM	0.0719061	0.0755304	0.126288				SEM	50.1247	831.755	0.0254013	0.13892
		N	5	4	4				N	5	5	6	5
								Dmp1KO	Mean	0	9821.6	0.154739	0.305987
		6h - One-way ANOVA p-value	0.0578522	0.934469	0.915943				SEM		1955	0.0350786	0.0553889
			NS	NS	NS				N	6	6	7	7
								Dmp1KO/Fgf23cKO	Mean	0	11529.6	0.238584	0.296588
		48h - One-way ANOVA p-value	0.00194491	0.00132334	0.0230316				SEM		483.12	0.018782	0.0465651
									N	6	6	5	5
							Dmp1TG	WT	Mean	704.679	25.9034	0.716962	1.74076
	6h	t-test p-value							SEM	103.333	0.566363	0.0474912	0.159434
		FGF23 - 25 ng/mL vs. Ctr	0.177755	0.830556	0.935945				N	5	5	8	8
		FGF23 - 50 ng/mL vs. Ctr	0.0155313	0.895158	0.893002			Fgf23cKO	Mean	723.916	22.7156	0.797422	1.67874
		FGF23 - 50 ng/mL vs. FGF23 - 25 ng/mL	0.399977	0.7138	0.878272				SEM	130.086	0.315215	0.0503846	0.188373
									N	5	5	8	9
	48h	t-test p-value						Dmp1KO	Mean	664.459	120.577	0.328134	0.803794
		FGF23 - 25 ng/mL vs. Ctr	0.00196781	0.0145864	0.0237696				SEM	132.02	36.0568	0.00598671	0.141052
		FGF23 - 50 ng/mL vs. Ctr	0.00166551	0.00096892	0.00816876				N	6	6	5	8
		FGF23 - 50 ng/mL vs. FGF23 - 25 ng/mL	0.606613	0.047536	0.126512			Dmp1KO/Fgf23cKO	Mean	328.287	30.5973	0.630292	0.806883
									SEM	112.807	3.13875	0.154669	0.139106
	6h	t-test significance code							N	4	5	6	6
		FGF23 - 25 ng/mL vs. Ctr	NS	NS	NS
		FGF23 - 50 ng/mL vs. Ctr	a	NS	NS			Isogenic	One-way ANOVA p-value	6.39181e-07	0.00067986	0.000575323	1.06281e-05
		FGF23 - 50 ng/mL vs. FGF23 - 25 ng/mL	NS	NS	NS
									Bonferroni p-value
	48h	t-test significance code							Fgf23cKO vs. WT	1	1	1	1
		FGF23 - 25 ng/mL vs. Ctr	a	a	a				Dmp1KO vs. WT	1.24156e-05	0.0048672	0.00132339	0.000541105
		FGF23 - 50 ng/mL vs. Ctr	a	a	a				Dmp1KO/Fgf23cKO vs.WT	0.000103682	1	1	0.0248509
		FGF23 - 50 ng/mL vs. FGF23 - 25 ng/mL	NS	b	NS				Dmp1KO vs. Fgf23cKO	1.94321e-05	0.00840928	0.00294665	2.51179e-05
									Dmp1KO/Fgf23cKO vs. Fgf23cKO	0.000126119	1	1	0.00190998
	6h	Holm-Bonferroni adjusted p-value							Dmp1KO/Fgf23cKO vs. Dmp1KO	1	0.00592017	0.00766723	1
		FGF23 - 25 ng/mL vs. Ctr	0.355511	2.1414	2.63482
		FGF23 - 50 ng/mL vs. Ctr	0.0465939	2.1414	2.63482			Fgf23TG	One-way ANOVA p-value	0.0284322	4.2118e-05	0.0273409	0.0123834
		FGF23 - 50 ng/mL vs. FGF23 - 25 ng/mL	0.399977	2.1414	2.63482
									Bonferroni p-value
	48h	Holm-Bonferroni adjusted p-value							Fgf23cKO vs. WT	1	1	0.302278	1
		FGF23 - 25 ng/mL vs. Ctr	0.00393563	0.0291728	0.0475392				Dmp1KO vs. WT	0.0815548	0.0342558	0.0202361	0.318802
		FGF23 - 50 ng/mL vs. Ctr	0.00499652	0.00290676	0.0245063				Dmp1KO/Fgf23cKO vs.WT	0.0578472	7.90142e-05	0.481705	0.512693
		FGF23 - 50 ng/mL vs. FGF23 - 25 ng/mL	0.606613	0.047536	0.126512				Dmp1KO vs. Fgf23cKO	0.74498	0.0926581	1	0.0238576
									Dmp1KO/Fgf23cKO vs. Fgf23cKO	0.627468	0.000200643	1	0.0477008
	6h	Holm-Bonferroni significance code							Dmp1KO/Fgf23cKO vs. Dmp1KO	1	0.0875149	0.778894	1
		FGF23 - 25 ng/mL vs. Ctr	NS	NS	NS
		FGF23 - 50 ng/mL vs. Ctr	a	NS	NS			Dmp1TG	One-way ANOVA p-value	0.150337	4.83869e-09	0.004646	0.00183506
		FGF23 - 50 ng/mL vs. FGF23 - 25 ng/mL	NS	NS	NS					NS
									Bonferroni p-value
	48h	Holm-Bonferroni significance code							Fgf23cKO vs. WT	1	1	1	1
		FGF23 - 25 ng/mL vs. Ctr	a	a	a				Dmp1KO vs. WT	0.928439	4.51517e-09	0.0191137	0.012717
		FGF23 - 50 ng/mL vs. Ctr	a	a	a				Dmp1KO/Fgf23cKO vs.WT	0.234499	1	1	0.0136514
		FGF23 - 50 ng/mL vs. FGF23 - 25 ng/mL	NS	b	NS				Dmp1KO vs. Fgf23cKO	1	9.7863e-09	0.00359966	0.0345969
									Dmp1KO/Fgf23cKO vs. Fgf23cKO	1	0.682405	0.892619	0.0370985
									Dmp1KO/Fgf23cKO vs. Dmp1KO	1	6.65927e-09	0.146421	1
									Factorial ANOVA p-value
									Genotype	4.15887e-07	1.45362e-06	4.56409e-07	1.70123e-11
									Co-culture	6.54932e-09	0	5.64363e-08	3.3011e-11
									Genotype*Co-culture	0.0253281	5.13667e-09	0.0056843	0.176379
									Bonferroni p-value
								WT	Fgf23TG vs. Isogenic	0.154061	0.268251	0.0115464	1
									Dmp1TG vs. Isogenic	0.00993007	1	1	0.0128906
								Fgf23cKO	Fgf23TG vs. Isogenic	0.0287272	0.0425373	0.000886932	0.462187
									Dmp1TG vs. Isogenic	1	1	1	0.133849
								Dmp1KO	Fgf23TG vs. Isogenic	1	3.8697e-09	1	1
									Dmp1TG vs. Isogenic	1	1	1	0.189501
								Dmp1KO/Fgf23cKO	Fgf23TG vs. Isogenic	1	0	0.0086742	1
									Dmp1TG vs. Isogenic	0.0372673	1	1	1
									Bonferroni significance code
								Isogenic	Fgf23cKO vs. WT	NS	NS	NS	NS
									Dmp1KO vs. WT	a	a	a	a
									Dmp1KO/Fgf23cKO vs.WT	a	NS	NS	a
									Dmp1KO vs. Fgf23cKO	b	b	b	b
									Dmp1KO/Fgf23cKO vs. Fgf23cKO	b	NS	NS	b
									Dmp1KO/Fgf23cKO vs. Dmp1KO	NS	c	c	NS
								Fgf23TG	Fgf23cKO vs. WT	NS	NS	NS	NS
									Dmp1KO vs. WT	NS	a	a	NS
									Dmp1KO/Fgf23cKO vs.WT	NS	a	NS	NS
									Dmp1KO vs. Fgf23cKO	NS	NS	NS	b
									Dmp1KO/Fgf23cKO vs. Fgf23cKO	NS	b	NS	b
									Dmp1KO/Fgf23cKO vs. Dmp1KO	NS	NS	NS	NS
								Dmp1TG	Fgf23cKO vs. WT	NS	NS	NS	NS
									Dmp1KO vs. WT	NS	a	a	a
									Dmp1KO/Fgf23cKO vs.WT	NS	NS	NS	a
									Dmp1KO vs. Fgf23cKO	NS	b	b	b
									Dmp1KO/Fgf23cKO vs. Fgf23cKO	NS	NS	NS	b
									Dmp1KO/Fgf23cKO vs. Dmp1KO	NS	c	NS	NS
								WT	Fgf23TG vs. Isogenic	NS	NS	*	NS
									Dmp1TG vs. Isogenic	*	NS	NS	*
								Fgf23cKO	Fgf23TG vs. Isogenic	*	*	*	NS
									Dmp1TG vs. Isogenic	NS	NS	NS	NS
								Dmp1KO	Fgf23TG vs. Isogenic	NS	*	NS	NS
									Dmp1TG vs. Isogenic	NS	NS	NS	NS
								Dmp1KO/Fgf23cKO	Fgf23TG vs. Isogenic	NS	*	*	NS
									Dmp1TG vs. Isogenic	*	NS	NS	NS

## Sheet: Figure S1
		B. BV/TV (%)	C. Tb.N (mm-1)	D. Tb.Th (um)	E. Tb.Sp (um)	F. Conn-Dens (mm-3)	G.SMI	H. Tb. Mat.BMD (mg/cm3)	I. Ct. Mat.BMD (mg/cm3)	J. Ma.Ar (mm2)	K. CSA (mm2)	L. Ct.Ar (mm2)	M. Ct.Ar/CSA (%)	N. Ct.Th (um)	O. Ct.Po (%)
NP-WT	Mean	21.79	5.39501	50.39	170.31	250.131	1.10176	838.957	1129.73	2.55494	3.45522	0.90028	26.0914	162.84	9.5702
	SEM	0.513409	0.0540204	1.05677	2.29664	5.08872	0.0533485	5.84306	10.3283	0.0535831	0.0598469	0.0167268	0.478381	6.61809	0.888129
	N	10	10	10	10	10	10	10	10	10	10	10	10	10	10
HP-WT	Mean	7.14	3.86023	38.0111	252.689	98.7044	2.58803	817.515	1160.04	2.24546	2.85065	0.605193	21.2819	134.289	12.3713
	SEM	0.603223	0.104938	1.55844	7.26469	5.77815	0.0506287	5.06604	3.75931	0.0919	0.107862	0.0276705	0.768431	4.34017	1.2143
	N	9	9	9	9	9	9	9	9	9	9	9	9	9	9
NP-Dmp1KO	Mean	3.70875	1.93465	61.6125	563.612	25.6851	2.0699	797.3	1047.91	3.93283	4.20657	0.273741	6.6072	48.35	68.8877
	SEM	0.50084	0.10265	3.55289	26.6197	3.79659	0.0988706	7.209	5.82609	0.156511	0.14174	0.041081	1.03639	3.16538	3.45703
	N	8	8	8	8	8	8	8	8	8	8	8	8	8	8
HP-Dmp1KO	Mean	2.68857	1.61919	44.9429	637.057	35.9974	2.1311	764.897	1012.87	4.4401	5.02203	0.581923	11.6293	58.3714	56.3887
	SEM	0.607922	0.131394	1.91608	40.2062	11.2219	0.235016	4.66786	15.4854	0.123363	0.095772	0.0675883	1.3409	4.90135	4.08301
	N	7	7	7	7	7	7	7	7	7	7	7	7	7	7
	One-way ANOVA p-value	0	0	1.0418e-07	1.11022e-16	0	9.33209e-10	8.43563e-09	6.94289e-12	1.9984e-15	2.4647e-14	1.52507e-11	6.66134e-16	1.11022e-16	0
	t-test p-value
	HP-WT vs. NP-WT	9.71102e-13	1.81614e-10	3.77305e-06	2.48671e-09	3.67952e-13	2.77928e-13	0.0138686	0.0172018	0.00834304	0.000101393	4.14538e-08	4.47784e-05	0.00262826	0.0761477
	NP-Dmp1KO vs. NP-WT	3.37191e-14	7.56634e-16	0.00423763	1.73257e-11	2.63057e-16	9.92325e-08	0.000333687	8.27318e-06	1.00261e-07	7.67869e-05	5.83529e-11	3.79509e-12	1.42546e-10	3.49041e-12
	HP-Dmp1KO vs. NP-WT	2.26528e-13	8.91846e-15	0.0170506	4.97506e-10	5.36718e-12	0.000146463	1.4448e-07	9.23576e-06	1.07667e-10	2.73811e-10	7.79182e-05	6.91387e-09	6.33339e-09	1.10348e-09
	NP-Dmp1KO vs. HP-WT	0.000617995	1.36091e-09	1.33842e-05	4.93207e-09	3.51208e-08	0.00022182	0.0337979	4.83346e-11	9.02343e-08	1.34386e-06	5.70032e-06	7.3295e-09	1.07169e-10	6.65367e-11
	HP-Dmp1KO vs. HP-WT	0.00015678	2.0243e-09	0.0131809	4.21831e-08	0.000110522	0.0500927	3.19158e-06	5.902e-08	7.33857e-10	7.41622e-10	0.73328	1.19605e-05	1.45971e-08	1.59601e-08
	HP-Dmp1KO vs. NP-Dmp1KO	0.213857	0.0775674	0.00163813	0.142768	0.37427	0.805138	0.0029384	0.043937	0.0269872	0.000477609	0.00147828	0.0101648	0.101562	0.0350285
	t-test significance code
	HP-WT vs. NP-WT	a	a	a	a	a	a	a	a	a	a	a	a	a	NS
	NP-Dmp1KO vs. NP-WT	a	a	a	a	a	a	a	a	a	a	a	a	a	a
	HP-Dmp1KO vs. NP-WT	a	a	a	a	a	a	a	a	a	a	a	a	a	a
	NP-Dmp1KO vs. HP-WT	b	b	b	b	b	b	b	b	b	b	b	b	b	b
	HP-Dmp1KO vs. HP-WT	b	b	b	b	b	NS	b	b	b	b	NS	b	b	b
	HP-Dmp1KO vs. NP-Dmp1KO	NS	NS	c	NS	NS	NS	c	c	c	c	c	c	NS	c
	Holm-Bonferroni adjusted p-value
	HP-WT vs. NP-WT	3.88441e-12	7.26455e-10	2.26383e-05	9.94683e-09	1.83976e-12	1.66757e-12	0.0277372	0.0344035	0.0166861	0.000202785	2.07269e-07	8.95567e-05	0.00525652	0.0761477
	NP-Dmp1KO vs. NP-WT	2.02315e-13	4.5398e-15	0.0127129	1.03954e-10	1.57834e-15	4.96162e-07	0.00133475	3.30927e-05	3.00783e-07	0.000230361	3.50117e-10	2.27705e-11	7.12729e-10	2.09425e-11
	HP-Dmp1KO vs. NP-WT	1.13264e-12	4.45923e-14	0.0170506	2.48753e-09	2.14687e-11	0.000585851	8.66877e-07	2.77073e-05	6.46003e-10	1.64287e-09	0.000233755	3.45694e-08	2.53336e-08	4.41392e-09
	NP-Dmp1KO vs. HP-WT	0.00123599	4.08272e-09	6.69212e-05	1.47962e-08	1.05362e-07	0.000665461	0.0337979	2.90008e-10	3.60937e-07	5.37544e-06	2.28013e-05	2.9318e-08	6.43012e-10	3.32684e-10
	HP-Dmp1KO vs. HP-WT	0.000470339	4.0486e-09	0.0263617	8.43663e-08	0.000221044	0.100185	1.59579e-05	2.951e-07	3.66929e-09	3.70811e-09	0.73328	3.58816e-05	4.37913e-08	4.78804e-08
	HP-Dmp1KO vs. NP-Dmp1KO	0.213857	0.0775674	0.00655251	0.142768	0.37427	0.805138	0.00881521	0.043937	0.0269872	0.000477609	0.00295656	0.0101648	0.101562	0.0700569
	Holm-Bonferroni significance code
	HP-WT vs. NP-WT	a	a	a	a	a	a	a	a	a	a	a	a	a	NS
	NP-Dmp1KO vs. NP-WT	a	a	a	a	a	a	a	a	a	a	a	a	a	a
	HP-Dmp1KO vs. NP-WT	a	a	a	a	a	a	a	a	a	a	a	a	a	a
	NP-Dmp1KO vs. HP-WT	b	b	b	b	b	b	b	b	b	b	b	b	b	b
	HP-Dmp1KO vs. HP-WT	b	b	b	b	b	NS	b	b	b	b	NS	b	b	b
	HP-Dmp1KO vs. NP-Dmp1KO	NS	NS	c	NS	NS	NS	c	c	c	c	c	c	NS	NS

## Sheet: Figure S2
		B. Bone Fgf23 mRNA (n-fold)
WT	Mean	1
	SEM	0.395302
	N	4
Fgf23cKO	Mean	0.44822
	SEM	0.0677829
	N	4
Dmp1KO	Mean	3841.44
	SEM	3112.27
	N	4
Dmp1KO/Fgf23cKO	Mean	9.29189
	SEM	2.09096
	N	4
	One-way ANOVA p-value	0.0053
	t-test p-value
	Fgf23cKO vs. WT	1
	Dmp1KO vs. WT	0.0178423
	Dmp1KO/Fgf23cKO vs.WT	0.448236
	Dmp1KO vs. Fgf23cKO	0.0178423
	Dmp1KO/Fgf23cKO vs. Fgf23cKO	0.448236
	Dmp1KO/Fgf23cKO vs. Dmp1KO	1
	t-test significance code
	Fgf23cKO vs. WT	NS
	Dmp1KO vs. WT	a
	Dmp1KO/Fgf23cKO vs.WT	NS
	Dmp1KO vs. Fgf23cKO	b
	Dmp1KO/Fgf23cKO vs. Fgf23cKO	NS
	Dmp1KO/Fgf23cKO vs. Dmp1KO	NS
	Holm-Bonferroni adjusted p-value
	Fgf23cKO vs. WT	2
	Dmp1KO vs. WT	0.107054
	Dmp1KO/Fgf23cKO vs.WT	1.79294
	Dmp1KO vs. Fgf23cKO	0.107054
	Dmp1KO/Fgf23cKO vs. Fgf23cKO	1.79294
	Dmp1KO/Fgf23cKO vs. Dmp1KO	2
	Holm-Bonferroni significance code
	Fgf23cKO vs. WT	NS
	Dmp1KO vs. WT	NS
	Dmp1KO/Fgf23cKO vs.WT	NS
	Dmp1KO vs. Fgf23cKO	NS
	Dmp1KO/Fgf23cKO vs. Fgf23cKO	NS
	Dmp1KO/Fgf23cKO vs. Dmp1KO	NS

## Sheet: Figure S3
		A. Body weight (g)	B. Tail length (mm)	C. Femur length left (mm)
Dmp1+/+;Fgf23+/+;Dmp1cre+	Mean	23.7624	82.8	15.0813
	SEM	0.464233	0.455577	0.254505
	N	8	8	8
Dmp1-/-;Fgf23+/+;Dmp1cre+	Mean	16.0011	53.17	10.3314
	SEM	1.01914	1.46239	0.416793
	N	7	7	7
	t-test p-value
	Dmp1-/- vs. Dmp1+/+	6.50227e-06	2.79007e-11	1.77447e-07
	t-test significance code
	Dmp1-/- vs. Dmp1+/+	a	a	a

## Sheet: Table S1
		pMOI (mm4)	Imin (mm4)	Imax (mm4)
WT	Mean	0.403178	0.133014	0.270162
	SEM	0.02067	0.00771579	0.0133834
	N	5	5	5
Fgf23cKO	Mean	0.525168	0.167904	0.357264
	SEM	0.0261196	0.0125889	0.0156489
	N	5	5	5
Dmp1KO	Mean	0.202985	0.0645383	0.13845
	SEM	0.0425292	0.0142593	0.0284972
	N	6	6	6
Dmp1KO/Fgf23cKO	Mean	0.47737	0.1527	0.324672
	SEM	0.0330379	0.0109101	0.0241941
	N	5	5	5
	One-way ANOVA p-value	9.27598e-06	3.99624e-05	8.38828e-06
	t-test p-value
	Fgf23cKO vs. WT	0.00637921	0.0457455	0.00287626
	Dmp1KO vs. WT	0.00331637	0.00323876	0.00359997
	Dmp1KO/Fgf23cKO vs.WT	0.0934244	0.178919	0.084149
	Dmp1KO vs. Fgf23cKO	0.000173819	0.000481574	0.00013485
	Dmp1KO/Fgf23cKO vs. Fgf23cKO	0.289266	0.388088	0.290772
	Dmp1KO/Fgf23cKO vs. Dmp1KO	0.000815509	0.00105442	0.000898504
	t-test significance code
	Fgf23cKO vs. WT	a	a	a
	Dmp1KO vs. WT	a	a	a
	Dmp1KO/Fgf23cKO vs.WT	NS	NS	NS
	Dmp1KO vs. Fgf23cKO	b	b	b
	Dmp1KO/Fgf23cKO vs. Fgf23cKO	NS	NS	NS
	Dmp1KO/Fgf23cKO vs. Dmp1KO	c	c	c
	Holm-Bonferroni adjusted p-value
	Fgf23cKO vs. WT	0.0191376	0.137236	0.011505
	Dmp1KO vs. WT	0.0132655	0.012955	0.0107999
	Dmp1KO/Fgf23cKO vs.WT	0.186849	0.357839	0.168298
	Dmp1KO vs. Fgf23cKO	0.00104291	0.00288944	0.000809102
	Dmp1KO/Fgf23cKO vs. Fgf23cKO	0.289266	0.388088	0.290772
	Dmp1KO/Fgf23cKO vs. Dmp1KO	0.00407755	0.00527209	0.00449252
	Holm-Bonferroni significance code
	Fgf23cKO vs. WT	a	NS	a
	Dmp1KO vs. WT	a	a	a
	Dmp1KO/Fgf23cKO vs.WT	NS	NS	NS
	Dmp1KO vs. Fgf23cKO	b	b	b
	Dmp1KO/Fgf23cKO vs. Fgf23cKO	NS	NS	NS
	Dmp1KO/Fgf23cKO vs. Dmp1KO	c	c	c

[truncated: 3 more sheets: Table S2, Table S3, Table S4]
